# Supplementary material for: Compatibility of whole-genome sequencing data from Illumina and Ion Torrent technologies in genome comparison analysis of Listeria monocytogenes
Source: Microb Genom. 2025 May 1;11(5):001389. doi: 10.1099/mgen.0.001389 (PMC12046094; doi:10.1099/mgen.0.001389)
Supplement: Uncited Table S1. [file mgen-11-01389-s002.xlsx]

## Sheet: Tabelle1
Sample ID	Type	ENA_NCBI_SampleID	Run_Accession	BioSample_Accession	BioProject_Accession
15-LI00352-0	Illumina	15-LI00352-0	SRR8416131	SAMN10712793	PRJNA510028
15-LI00657-0	Illumina	15-LI00657-0	SRR8416248	SAMN10712948	PRJNA510028
16-LI00360-0	Illumina	16-LI00360-0	ERR4015957	SAMEA6659390	PRJEB37718
16-LI00423-0	Illumina	16-LI00423-0	ERR4176522	SAMEA6855818	PRJEB38495
16-LI00426-0	Illumina	16-LI00426-0	ERR4176523	SAMEA6855819	PRJEB38495
16-LI00428-0	Illumina	16-LI00428-0	ERR4176525	SAMEA6855821	PRJEB38495
16-LI00465-0	Illumina	16-LI00465-0	ERR4176536	SAMEA6855832	PRJEB38495
16-LI00587-0	Illumina	16-LI00587-0	SRR8422923	SAMN10717537	PRJNA510028
16-LI00910-0	Illumina	16-LI00910-0	ERR4176708	SAMEA6856004	PRJEB38495
16-LI00918-0	Illumina	16-LI00918-0	ERR4176715	SAMEA6856011	PRJEB38495
16-LI00965-0	Illumina	16-LI00965-0	ERR4176746	SAMEA6856042	PRJEB38495
16-LI01165-0	Illumina	16-LI01165-0	ERR4176856	SAMEA6856152	PRJEB38495
17-LI00031-0	Illumina	17-LI00031-0	ERR4176900	SAMEA6856197	PRJEB38495
17-LI00831-0	Illumina	17-LI00831-0	SRR31511171	SAMN45050777	PRJNA1190624
18-LI00595-0	Illumina	18-LI00595-0	SRR16193716	SAMN22043263	PRJNA768430
18-LI00596-0	Illumina	18-LI00596-0	SRR16193715	SAMN22043264	PRJNA768430
18-LI00760-0	Illumina	18-LI00760-0	ERR4016181	SAMEA6659614	PRJEB37718
19-LI00138-0	Illumina	19-LI00138-0	ERR3430625	SAMEA5769095	PRJEB33238
19-LI00175-0	Illumina	19-LI00175-0	ERR3430626	SAMEA5769096	PRJEB33238
19-LI01093-0	Illumina	19-LI01093-0	SRR31511170	SAMN45050778	PRJNA1190624
19-LI01094-0	Illumina	19-LI01094-0	SRR31511159	SAMN45050779	PRJNA1190624
20-LI00009-0	Illumina	LC01-21-RV3-P64-L10	ERS15900159	SAMEA113905992	PRJEB62505
20-LI00326-0	Illumina	LC01-21-RV3-P64-L08	ERS15900157	SAMEA113905990	PRJEB62505
20-LI00346-0	Illumina	20-LI00346-0	SRR24788082	SAMN35552974	PRJNA978348
20-LI00347-0	Illumina	20-LI00347-0	SRR31511148	SAMN45050780	PRJNA1190624
20-LI00348-0	Illumina	20-LI00348-0	SRR31511137	SAMN45050781	PRJNA1190624
20-LI00350-0	Illumina	20-LI00350-0	SRR31511126	SAMN45050782	PRJNA1190624
20-LI00351-0	Illumina	20-LI00351-0	SRR31511116	SAMN45050783	PRJNA1190624
20-LI00352-0	Illumina	20-LI00352-0	SRR31511115	SAMN45050784	PRJNA1190624
20-LI00353-0	Illumina	20-LI00353-0	SRR31511114	SAMN45050785	PRJNA1190624
20-LI00704-0	Illumina	20-LI00704-0	SRR24788075	SAMN35552980	PRJNA978348
20-LI00705-0	Illumina	20-LI00705-0	SRR24788074	SAMN35552981	PRJNA978348
20-LI00707-0	Illumina	20-LI00707-0	SRR24788072	SAMN35552983	PRJNA978348
20-LI00708-0	Illumina	20-LI00708-0	SRR31511113	SAMN45050786	PRJNA1190624
20-LI00709-0	Illumina	20-LI00709-0	SRR31511169	SAMN45050787	PRJNA1190624
20-LI00710-0	Illumina	20-LI00710-0	SRR31511168	SAMN45050788	PRJNA1190624
20-LI00711-0	Illumina	20-LI00711-0	SRR31511167	SAMN45050789	PRJNA1190624
20-LI00712-0	Illumina	20-LI00712-0	SRR24788071	SAMN35552984	PRJNA978348
20-LI00713-0	Illumina	20-LI00713-0	SRR31511166	SAMN45050790	PRJNA1190624
20-LI00714-0	Illumina	20-LI00714-0	SRR31511165	SAMN45050791	PRJNA1190624
20-LI00902-0	Illumina	20-LI00902-0	SRR31511164	SAMN45050792	PRJNA1190624
20-LI01129-0	Illumina	20-LI01129-0	SRR31511163	SAMN45050793	PRJNA1190624
20-LI01516-0	Illumina	20-LI01516-0	SRR31511162	SAMN45050794	PRJNA1190624
20-LI01620-0	Illumina	LC01-21-RV3-P64-L07	ERS15900156	SAMEA113905989	PRJEB62505
20-LI01647-0	Illumina	20-LI01647-0	SRR31511161	SAMN45050795	PRJNA1190624
21-LI00076-0	Illumina	21-LI00076-0	SRR31511160	SAMN45050796	PRJNA1190624
21-LI00077-0	Illumina	21-LI00077-0	SRR31511158	SAMN45050797	PRJNA1190624
16-LI00360-0	IonTorrent	LC04_S5-21-RV3-P64-L03	ERR11798282	SAMEA113906065	PRJEB62505
16-LI00465-0	IonTorrent	LC04_S5-21-RV3-P64-L09	ERR11798288	SAMEA113906071	PRJEB62505
17-LI00031-0	IonTorrent	LC04_S5-21-RV3-P64-L02	ERR11798281	SAMEA113906064	PRJEB62505
18-LI00760-0	IonTorrent	LC04_S5-21-RV3-P64-L04	ERR11798283	SAMEA113906066	PRJEB62505
19-LI00138-0	IonTorrent	LC04_S5-21-RV3-P64-L05	ERR11798284	SAMEA113906067	PRJEB62505
19-LI00175-0	IonTorrent	LC04_S5-21-RV3-P64-L06	ERR11798285	SAMEA113906068	PRJEB62505
20-LI00009-0	IonTorrent	LC04_S5-21-RV3-P64-L10	ERR11798289	SAMEA113906072	PRJEB62505
20-LI00326-0	IonTorrent	LC04_S5-21-RV3-P64-L08	ERR11798287	SAMEA113906070	PRJEB62505
20-LI01620-0	IonTorrent	LC04_S5-21-RV3-P64-L07	ERR11798286	SAMEA113906069	PRJEB62505
15-LI00352-0	IonTorrent	15-LI00352-0_IT	SRR31511157	SAMN45050798	PRJNA1190624
15-LI00657-0	IonTorrent	15-LI00657-0_IT	SRR31511156	SAMN45050799	PRJNA1190624
16-LI00423-0	IonTorrent	16-LI00423-0_IT	SRR31511155	SAMN45050800	PRJNA1190624
16-LI00426-0	IonTorrent	16-LI00426-0_IT	SRR31511154	SAMN45050801	PRJNA1190624
16-LI00428-0	IonTorrent	16-LI00428-0_IT	SRR31511153	SAMN45050802	PRJNA1190624
16-LI00587-0	IonTorrent	16-LI00587-0_IT	SRR31511152	SAMN45050803	PRJNA1190624
16-LI00910-0	IonTorrent	16-LI00910-0_IT	SRR31511151	SAMN45050804	PRJNA1190624
16-LI00918-0	IonTorrent	16-LI00918-0_IT	SRR31511150	SAMN45050805	PRJNA1190624
16-LI00965-0	IonTorrent	16-LI00965-0_IT	SRR31511149	SAMN45050806	PRJNA1190624
16-LI01165-0	IonTorrent	16-LI01165-0_IT	SRR31511147	SAMN45050807	PRJNA1190624
17-LI00831-0	IonTorrent	17-LI00831-0_IT	SRR31511146	SAMN45050808	PRJNA1190624
18-LI00595-0	IonTorrent	18-LI00595-0_IT	SRR31511145	SAMN45050809	PRJNA1190624
18-LI00596-0	IonTorrent	18-LI00596-0_IT	SRR31511144	SAMN45050810	PRJNA1190624
19-LI01093-0	IonTorrent	19-LI01093-0_IT	SRR31511143	SAMN45050811	PRJNA1190624
19-LI01094-0	IonTorrent	19-LI01094-0_IT	SRR31511142	SAMN45050812	PRJNA1190624
20-LI00346-0	IonTorrent	20-LI00346-0_IT	SRR31511141	SAMN45050813	PRJNA1190624
20-LI00347-0	IonTorrent	20-LI00347-0_IT	SRR31511140	SAMN45050814	PRJNA1190624
20-LI00348-0	IonTorrent	20-LI00348-0_IT	SRR31511139	SAMN45050815	PRJNA1190624
20-LI00350-0	IonTorrent	20-LI00350-0_IT	SRR31511138	SAMN45050816	PRJNA1190624
20-LI00351-0	IonTorrent	20-LI00351-0_IT	SRR31511136	SAMN45050817	PRJNA1190624
20-LI00352-0	IonTorrent	20-LI00352-0_IT	SRR31511135	SAMN45050818	PRJNA1190624
20-LI00353-0	IonTorrent	20-LI00353-0_IT	SRR31511134	SAMN45050819	PRJNA1190624
20-LI00704-0	IonTorrent	20-LI00704-0_IT	SRR31511133	SAMN45050820	PRJNA1190624
20-LI00705-0	IonTorrent	20-LI00705-0_IT	SRR31511132	SAMN45050821	PRJNA1190624
20-LI00707-0	IonTorrent	20-LI00707-0_IT	SRR31511131	SAMN45050822	PRJNA1190624
20-LI00708-0	IonTorrent	20-LI00708-0_IT	SRR31511130	SAMN45050823	PRJNA1190624
20-LI00709-0	IonTorrent	20-LI00709-0_IT	SRR31511129	SAMN45050824	PRJNA1190624
20-LI00710-0	IonTorrent	20-LI00710-0_IT	SRR31511128	SAMN45050825	PRJNA1190624
20-LI00711-0	IonTorrent	20-LI00711-0_IT	SRR31511127	SAMN45050826	PRJNA1190624
20-LI00712-0	IonTorrent	20-LI00712-0_IT	SRR31511125	SAMN45050827	PRJNA1190624
20-LI00713-0	IonTorrent	20-LI00713-0_IT	SRR31511124	SAMN45050828	PRJNA1190624
20-LI00714-0	IonTorrent	20-LI00714-0_IT	SRR31511123	SAMN45050829	PRJNA1190624
20-LI00902-0	IonTorrent	20-LI00902-0_IT	SRR31511122	SAMN45050830	PRJNA1190624
20-LI01129-0	IonTorrent	20-LI01129-0_IT	SRR31511121	SAMN45050831	PRJNA1190624
20-LI01516-0	IonTorrent	20-LI01516-0_IT	SRR31511120	SAMN45050832	PRJNA1190624
20-LI01647-0	IonTorrent	20-LI01647-0_IT	SRR31511119	SAMN45050833	PRJNA1190624
21-LI00076-0	IonTorrent	21-LI00076-0_IT	SRR31511118	SAMN45050834	PRJNA1190624
21-LI00077-0	IonTorrent	21-LI00077-0_IT	SRR31511117	SAMN45050835	PRJNA1190624
